# Supplementary material for: Positive Prognostic Overall Survival Impacts of Methylated TGFB2 and MGMT in Adult Glioblastoma Patients
Source: Cancers (Basel). 2025 Mar 27;17(7):1122. doi: 10.3390/cancers17071122 (PMC11987947; doi:10.3390/cancers17071122)
Supplement: Supplementary file 1 [file cancers-17-01122-s001.zip]

Archive with 1 entries (1 files):
- cancers-3478443-supplementary.pdf
